# Supplementary material for: Tweaking Polybia-MP1: How a Lysine-Histidine Swap Redefines Its Surface Properties
Source: Pharmaceutics. 2025 Oct 2;17(10):1287. doi: 10.3390/pharmaceutics17101287 (PMC12567272; doi:10.3390/pharmaceutics17101287)
Supplement: Supplementary file 1 [file pharmaceutics-17-01287-s001.zip]

Archive with 1 entries (1 files):
- pharmaceutics-3798218-supplementary.pdf
